# Supplementary material for: By Regulating the NLRP3 Inflammasome Can Reduce the Release of Inflammatory Factors in the Co-Culture Model of Tuberculosis H37Ra Strain and Rat Microglia
Source: Front Cell Infect Microbiol. 2021 Apr 13;11:637769. doi: 10.3389/fcimb.2021.637769 (PMC8078893; doi:10.3389/fcimb.2021.637769)
Supplement: Supplementary file 1 [file DataSheet_1.xlsx]

## Sheet: Sheet1
Beyotime.CN	DMSO	ST038
	MTT	ST1537
	Cytotoxicity Detection Kit-LDH	C0017
	poly-L-lysine	ST509
	BCA protein quantification kit	P0012S
abcam, UK	NLRP3 antibody	ab263899
	P2X7R antibody	ab109054
	GSDMD antibody	ab219800
	cd11b antibody	ab133357
	IL-18 antibody	ab191860
Santa Cruz Biotechnology	IL-1β antibody	sc-52012
	Caspase-1 (P10)procaspase-1(P45)	sc-56036
	beta-tubulin	sc-166729
	beta-actin	sc-8432
Cell Signal Technology, USA	Phospho-NF-kB p65 antibody	#3039
	Phospho-IκBα	#2859
Sigma, USA.	IL1beta-ELISA Kit	RAB0277
	IL18-ELISA Kit	RAB1147
	BAY11-7082	B5556
	RU486	M8046
	Z-YVAD-FMK	218746
	TRIzol Reagent	T9424
Thermo,USA	RevertAid First Strand cDNA Synthesis Kit	K1621
Takara, JP	SYBR	639676
Sangon, CN	GAPDH	B662204
Henan Runhong Pharmaceutical Co., Ltd., CN	DEX
Shanghai Shuoguang Electronics Co., Ltd.	nicotine	P0011828
Shanghai Kanglang Biotechnology Co., Ltd., CN.	Mtb H37Ra stain	9554
Solarbio, CN	Löwenstein-Jensen slope	LA7630
BinSuiBio, CN	Middlebrool 7H9 broth base	BSP-00260728
CWBIO, CN	Nuclear and Cytoplasmic Extraction Kit	CW0199
